# Supplementary material for: ADID-UNET—a segmentation model for COVID-19 infection from lung CT scans
Source: PeerJ Comput Sci. 2021 Jan 26;7:e349. doi: 10.7717/peerj-cs.349 (PMC7924694; doi:10.7717/peerj-cs.349)
Supplement: Supplemental Information 1 [file peerj-cs-07-349-s001.zip]

Archive with 1,034 entries (1,018 files):
- Upload_Code/ADID-UNET/
- Upload_Code/ADID-UNET/results/
- Upload_Code/ADID-UNET/results/Test_Image_1_Predict.png
- Upload_Code/ADID-UNET/results/Test_Image_10_Predict.png
- Upload_Code/ADID-UNET/results/Test_Image_100_Predict.png
- Upload_Code/ADID-UNET/results/Test_Image_101_Predict.png
- Upload_Code/ADID-UNET/results/Test_Image_102_Predict.png
- Upload_Code/ADID-UNET/results/Test_Image_103_Predict.png
- Upload_Code/ADID-UNET/results/Test_Image_104_Predict.png
- Upload_Code/ADID-UNET/results/Test_Image_105_Predict.png
- Upload_Code/ADID-UNET/results/Test_Image_106_Predict.png
- Upload_Code/ADID-UNET/results/Test_Image_107_Predict.png
- Upload_Code/ADID-UNET/results/Test_Image_108_Predict.png
- Upload_Code/ADID-UNET/results/Test_Image_109_Predict.png
- Upload_Code/ADID-UNET/results/Test_Image_11_Predict.png
- Upload_Code/ADID-UNET/results/Test_Image_110_Predict.png
- Upload_Code/ADID-UNET/results/Test_Image_111_Predict.png
- Upload_Code/ADID-UNET/results/Test_Image_112_Predict.png
- Upload_Code/ADID-UNET/results/Test_Image_113_Predict.png
- Upload_Code/ADID-UNET/results/Test_Image_114_Predict.png
- Upload_Code/ADID-UNET/results/Test_Image_115_Predict.png
- Upload_Code/ADID-UNET/results/Test_Image_116_Predict.png
- Upload_Code/ADID-UNET/results/Test_Image_117_Predict.png
- Upload_Code/ADID-UNET/results/Test_Image_118_Predict.png
- Upload_Code/ADID-UNET/results/Test_Image_119_Predict.png
- Upload_Code/ADID-UNET/results/Test_Image_12_Predict.png
- Upload_Code/ADID-UNET/results/Test_Image_120_Predict.png
- Upload_Code/ADID-UNET/results/Test_Image_121_Predict.png
- Upload_Code/ADID-UNET/results/Test_Image_122_Predict.png
- Upload_Code/ADID-UNET/results/Test_Image_123_Predict.png
- Upload_Code/ADID-UNET/results/Test_Image_124_Predict.png
- Upload_Code/ADID-UNET/results/Test_Image_125_Predict.png
- Upload_Code/ADID-UNET/results/Test_Image_126_Predict.png
- Upload_Code/ADID-UNET/results/Test_Image_127_Predict.png
- Upload_Code/ADID-UNET/results/Test_Image_128_Predict.png
- Upload_Code/ADID-UNET/results/Test_Image_129_Predict.png
- Upload_Code/ADID-UNET/results/Test_Image_13_Predict.png
- Upload_Code/ADID-UNET/results/Test_Image_130_Predict.png
- Upload_Code/ADID-UNET/results/Test_Image_131_Predict.png
- Upload_Code/ADID-UNET/results/Test_Image_132_Predict.png
- Upload_Code/ADID-UNET/results/Test_Image_133_Predict.png
- Upload_Code/ADID-UNET/results/Test_Image_134_Predict.png
- Upload_Code/ADID-UNET/results/Test_Image_135_Predict.png
- Upload_Code/ADID-UNET/results/Test_Image_136_Predict.png
- Upload_Code/ADID-UNET/results/Test_Image_137_Predict.png
- Upload_Code/ADID-UNET/results/Test_Image_138_Predict.png
- Upload_Code/ADID-UNET/results/Test_Image_139_Predict.png
- Upload_Code/ADID-UNET/results/Test_Image_14_Predict.png
- Upload_Code/ADID-UNET/results/Test_Image_140_Predict.png
- Upload_Code/ADID-UNET/results/Test_Image_141_Predict.png
- Upload_Code/ADID-UNET/results/Test_Image_142_Predict.png
- Upload_Code/ADID-UNET/results/Test_Image_143_Predict.png
- Upload_Code/ADID-UNET/results/Test_Image_144_Predict.png
- Upload_Code/ADID-UNET/results/Test_Image_145_Predict.png
- Upload_Code/ADID-UNET/results/Test_Image_146_Predict.png
- Upload_Code/ADID-UNET/results/Test_Image_147_Predict.png
- Upload_Code/ADID-UNET/results/Test_Image_148_Predict.png
- Upload_Code/ADID-UNET/results/Test_Image_149_Predict.png
- Upload_Code/ADID-UNET/results/Test_Image_15_Predict.png
- Upload_Code/ADID-UNET/results/Test_Image_150_Predict.png
- Upload_Code/ADID-UNET/results/Test_Image_151_Predict.png
- Upload_Code/ADID-UNET/results/Test_Image_152_Predict.png
- Upload_Code/ADID-UNET/results/Test_Image_153_Predict.png
- Upload_Code/ADID-UNET/results/Test_Image_154_Predict.png
- Upload_Code/ADID-UNET/results/Test_Image_155_Predict.png
- Upload_Code/ADID-UNET/results/Test_Image_156_Predict.png
- Upload_Code/ADID-UNET/results/Test_Image_157_Predict.png
- Upload_Code/ADID-UNET/results/Test_Image_158_Predict.png
- Upload_Code/ADID-UNET/results/Test_Image_159_Predict.png
- Upload_Code/ADID-UNET/results/Test_Image_16_Predict.png
- Upload_Code/ADID-UNET/results/Test_Image_160_Predict.png
- Upload_Code/ADID-UNET/results/Test_Image_161_Predict.png
- Upload_Code/ADID-UNET/results/Test_Image_162_Predict.png
- Upload_Code/ADID-UNET/results/Test_Image_163_Predict.png
- Upload_Code/ADID-UNET/results/Test_Image_164_Predict.png
- Upload_Code/ADID-UNET/results/Test_Image_165_Predict.png
- Upload_Code/ADID-UNET/results/Test_Image_166_Predict.png
- Upload_Code/ADID-UNET/results/Test_Image_167_Predict.png
- Upload_Code/ADID-UNET/results/Test_Image_168_Predict.png
- Upload_Code/ADID-UNET/results/Test_Image_169_Predict.png
- Upload_Code/ADID-UNET/results/Test_Image_17_Predict.png
- Upload_Code/ADID-UNET/results/Test_Image_170_Predict.png
- Upload_Code/ADID-UNET/results/Test_Image_171_Predict.png
- Upload_Code/ADID-UNET/results/Test_Image_172_Predict.png
- Upload_Code/ADID-UNET/results/Test_Image_173_Predict.png
- Upload_Code/ADID-UNET/results/Test_Image_174_Predict.png
- Upload_Code/ADID-UNET/results/Test_Image_175_Predict.png
- Upload_Code/ADID-UNET/results/Test_Image_176_Predict.png
- Upload_Code/ADID-UNET/results/Test_Image_177_Predict.png
- Upload_Code/ADID-UNET/results/Test_Image_178_Predict.png
- Upload_Code/ADID-UNET/results/Test_Image_179_Predict.png
- Upload_Code/ADID-UNET/results/Test_Image_18_Predict.png
- Upload_Code/ADID-UNET/results/Test_Image_180_Predict.png
- Upload_Code/ADID-UNET/results/Test_Image_181_Predict.png
- Upload_Code/ADID-UNET/results/Test_Image_182_Predict.png
- Upload_Code/ADID-UNET/results/Test_Image_183_Predict.png
- Upload_Code/ADID-UNET/results/Test_Image_184_Predict.png
- Upload_Code/ADID-UNET/results/Test_Image_185_Predict.png
- Upload_Code/ADID-UNET/results/Test_Image_186_Predict.png
- Upload_Code/ADID-UNET/results/Test_Image_187_Predict.png
- Upload_Code/ADID-UNET/results/Test_Image_188_Predict.png
- Upload_Code/ADID-UNET/results/Test_Image_189_Predict.png
- Upload_Code/ADID-UNET/results/Test_Image_19_Predict.png
- Upload_Code/ADID-UNET/results/Test_Image_190_Predict.png
- Upload_Code/ADID-UNET/results/Test_Image_191_Predict.png
- Upload_Code/ADID-UNET/results/Test_Image_192_Predict.png
- Upload_Code/ADID-UNET/results/Test_Image_193_Predict.png
- Upload_Code/ADID-UNET/results/Test_Image_194_Predict.png
- Upload_Code/ADID-UNET/results/Test_Image_195_Predict.png
- Upload_Code/ADID-UNET/results/Test_Image_196_Predict.png
- Upload_Code/ADID-UNET/results/Test_Image_197_Predict.png
- Upload_Code/ADID-UNET/results/Test_Image_198_Predict.png
- Upload_Code/ADID-UNET/results/Test_Image_199_Predict.png
- Upload_Code/ADID-UNET/results/Test_Image_2_Predict.png
- Upload_Code/ADID-UNET/results/Test_Image_20_Predict.png
- Upload_Code/ADID-UNET/results/Test_Image_200_Predict.png
- Upload_Code/ADID-UNET/results/Test_Image_21_Predict.png
- Upload_Code/ADID-UNET/results/Test_Image_22_Predict.png
- Upload_Code/ADID-UNET/results/Test_Image_23_Predict.png
- Upload_Code/ADID-UNET/results/Test_Image_24_Predict.png
- Upload_Code/ADID-UNET/results/Test_Image_25_Predict.png
- Upload_Code/ADID-UNET/results/Test_Image_26_Predict.png
- Upload_Code/ADID-UNET/results/Test_Image_27_Predict.png
- Upload_Code/ADID-UNET/results/Test_Image_28_Predict.png
- Upload_Code/ADID-UNET/results/Test_Image_29_Predict.png
- Upload_Code/ADID-UNET/results/Test_Image_3_Predict.png
- Upload_Code/ADID-UNET/results/Test_Image_30_Predict.png
- Upload_Code/ADID-UNET/results/Test_Image_31_Predict.png
- Upload_Code/ADID-UNET/results/Test_Image_32_Predict.png
- Upload_Code/ADID-UNET/results/Test_Image_33_Predict.png
- Upload_Code/ADID-UNET/results/Test_Image_34_Predict.png
- Upload_Code/ADID-UNET/results/Test_Image_35_Predict.png
- Upload_Code/ADID-UNET/results/Test_Image_36_Predict.png
- Upload_Code/ADID-UNET/results/Test_Image_37_Predict.png
- Upload_Code/ADID-UNET/results/Test_Image_38_Predict.png
- Upload_Code/ADID-UNET/results/Test_Image_39_Predict.png
- Upload_Code/ADID-UNET/results/Test_Image_4_Predict.png
- Upload_Code/ADID-UNET/results/Test_Image_40_Predict.png
- Upload_Code/ADID-UNET/results/Test_Image_41_Predict.png
- Upload_Code/ADID-UNET/results/Test_Image_42_Predict.png
- Upload_Code/ADID-UNET/results/Test_Image_43_Predict.png
- Upload_Code/ADID-UNET/results/Test_Image_44_Predict.png
- Upload_Code/ADID-UNET/results/Test_Image_45_Predict.png
- Upload_Code/ADID-UNET/results/Test_Image_46_Predict.png
- Upload_Code/ADID-UNET/results/Test_Image_47_Predict.png
- Upload_Code/ADID-UNET/results/Test_Image_48_Predict.png
- Upload_Code/ADID-UNET/results/Test_Image_49_Predict.png
- Upload_Code/ADID-UNET/results/Test_Image_5_Predict.png
- Upload_Code/ADID-UNET/results/Test_Image_50_Predict.png
- Upload_Code/ADID-UNET/results/Test_Image_51_Predict.png
- Upload_Code/ADID-UNET/results/Test_Image_52_Predict.png
- Upload_Code/ADID-UNET/results/Test_Image_53_Predict.png
- Upload_Code/ADID-UNET/results/Test_Image_54_Predict.png
- Upload_Code/ADID-UNET/results/Test_Image_55_Predict.png
- Upload_Code/ADID-UNET/results/Test_Image_56_Predict.png
- Upload_Code/ADID-UNET/results/Test_Image_57_Predict.png
- Upload_Code/ADID-UNET/results/Test_Image_58_Predict.png
- Upload_Code/ADID-UNET/results/Test_Image_59_Predict.png
- Upload_Code/ADID-UNET/results/Test_Image_6_Predict.png
- Upload_Code/ADID-UNET/results/Test_Image_60_Predict.png
- Upload_Code/ADID-UNET/results/Test_Image_61_Predict.png
- Upload_Code/ADID-UNET/results/Test_Image_62_Predict.png
- Upload_Code/ADID-UNET/results/Test_Image_63_Predict.png
- Upload_Code/ADID-UNET/results/Test_Image_64_Predict.png
- Upload_Code/ADID-UNET/results/Test_Image_65_Predict.png
- Upload_Code/ADID-UNET/results/Test_Image_66_Predict.png
- Upload_Code/ADID-UNET/results/Test_Image_67_Predict.png
- Upload_Code/ADID-UNET/results/Test_Image_68_Predict.png
- Upload_Code/ADID-UNET/results/Test_Image_69_Predict.png
- Upload_Code/ADID-UNET/results/Test_Image_7_Predict.png
- Upload_Code/ADID-UNET/results/Test_Image_70_Predict.png
- Upload_Code/ADID-UNET/results/Test_Image_71_Predict.png
- Upload_Code/ADID-UNET/results/Test_Image_72_Predict.png
- Upload_Code/ADID-UNET/results/Test_Image_73_Predict.png
- Upload_Code/ADID-UNET/results/Test_Image_74_Predict.png
- Upload_Code/ADID-UNET/results/Test_Image_75_Predict.png
- Upload_Code/ADID-UNET/results/Test_Image_76_Predict.png
- Upload_Code/ADID-UNET/results/Test_Image_77_Predict.png
- Upload_Code/ADID-UNET/results/Test_Image_78_Predict.png
- Upload_Code/ADID-UNET/results/Test_Image_79_Predict.png
- Upload_Code/ADID-UNET/results/Test_Image_8_Predict.png
- Upload_Code/ADID-UNET/results/Test_Image_80_Predict.png
- Upload_Code/ADID-UNET/results/Test_Image_81_Predict.png
- Upload_Code/ADID-UNET/results/Test_Image_82_Predict.png
- Upload_Code/ADID-UNET/results/Test_Image_83_Predict.png
- Upload_Code/ADID-UNET/results/Test_Image_84_Predict.png
- Upload_Code/ADID-UNET/results/Test_Image_85_Predict.png
- Upload_Code/ADID-UNET/results/Test_Image_86_Predict.png
- Upload_Code/ADID-UNET/results/Test_Image_87_Predict.png
- Upload_Code/ADID-UNET/results/Test_Image_88_Predict.png
- Upload_Code/ADID-UNET/results/Test_Image_89_Predict.png
- Upload_Code/ADID-UNET/results/Test_Image_9_Predict.png
- Upload_Code/ADID-UNET/results/Test_Image_90_Predict.png
- Upload_Code/ADID-UNET/results/Test_Image_91_Predict.png
- Upload_Code/ADID-UNET/results/Test_Image_92_Predict.png
- Upload_Code/ADID-UNET/results/Test_Image_93_Predict.png
- Upload_Code/ADID-UNET/results/Test_Image_94_Predict.png
- Upload_Code/ADID-UNET/results/Test_Image_95_Predict.png
- Upload_Code/ADID-UNET/results/Test_Image_96_Predict.png
- Upload_Code/ADID-UNET/results/Test_Image_97_Predict.png
- Upload_Code/ADID-UNET/results/Test_Image_98_Predict.png
- Upload_Code/ADID-UNET/results/Test_Image_99_Predict.png
- Upload_Code/ADID-UNET/test_ground truth/
- Upload_Code/ADID-UNET/test_ground truth/Test_Image_1_OriginalMask.png
- Upload_Code/ADID-UNET/test_ground truth/Test_Image_10_OriginalMask.png
- Upload_Code/ADID-UNET/test_ground truth/Test_Image_100_OriginalMask.png
- Upload_Code/ADID-UNET/test_ground truth/Test_Image_101_OriginalMask.png
- Upload_Code/ADID-UNET/test_ground truth/Test_Image_102_OriginalMask.png
- Upload_Code/ADID-UNET/test_ground truth/Test_Image_103_OriginalMask.png
- Upload_Code/ADID-UNET/test_ground truth/Test_Image_104_OriginalMask.png
- Upload_Code/ADID-UNET/test_ground truth/Test_Image_105_OriginalMask.png
- Upload_Code/ADID-UNET/test_ground truth/Test_Image_106_OriginalMask.png
- Upload_Code/ADID-UNET/test_ground truth/Test_Image_107_OriginalMask.png
- Upload_Code/ADID-UNET/test_ground truth/Test_Image_108_OriginalMask.png
- Upload_Code/ADID-UNET/test_ground truth/Test_Image_109_OriginalMask.png
- Upload_Code/ADID-UNET/test_ground truth/Test_Image_11_OriginalMask.png
- Upload_Code/ADID-UNET/test_ground truth/Test_Image_110_OriginalMask.png
- Upload_Code/ADID-UNET/test_ground truth/Test_Image_111_OriginalMask.png
- Upload_Code/ADID-UNET/test_ground truth/Test_Image_112_OriginalMask.png
- Upload_Code/ADID-UNET/test_ground truth/Test_Image_113_OriginalMask.png
- Upload_Code/ADID-UNET/test_ground truth/Test_Image_114_OriginalMask.png
- Upload_Code/ADID-UNET/test_ground truth/Test_Image_115_OriginalMask.png
- Upload_Code/ADID-UNET/test_ground truth/Test_Image_116_OriginalMask.png
- Upload_Code/ADID-UNET/test_ground truth/Test_Image_117_OriginalMask.png
- Upload_Code/ADID-UNET/test_ground truth/Test_Image_118_OriginalMask.png
- Upload_Code/ADID-UNET/test_ground truth/Test_Image_119_OriginalMask.png
- Upload_Code/ADID-UNET/test_ground truth/Test_Image_12_OriginalMask.png
- Upload_Code/ADID-UNET/test_ground truth/Test_Image_120_OriginalMask.png
- Upload_Code/ADID-UNET/test_ground truth/Test_Image_121_OriginalMask.png
- Upload_Code/ADID-UNET/test_ground truth/Test_Image_122_OriginalMask.png
- Upload_Code/ADID-UNET/test_ground truth/Test_Image_123_OriginalMask.png
- Upload_Code/ADID-UNET/test_ground truth/Test_Image_124_OriginalMask.png
- Upload_Code/ADID-UNET/test_ground truth/Test_Image_125_OriginalMask.png
- Upload_Code/ADID-UNET/test_ground truth/Test_Image_126_OriginalMask.png
- Upload_Code/ADID-UNET/test_ground truth/Test_Image_127_OriginalMask.png
- Upload_Code/ADID-UNET/test_ground truth/Test_Image_128_OriginalMask.png
- Upload_Code/ADID-UNET/test_ground truth/Test_Image_129_OriginalMask.png
- Upload_Code/ADID-UNET/test_ground truth/Test_Image_13_OriginalMask.png
- Upload_Code/ADID-UNET/test_ground truth/Test_Image_130_OriginalMask.png
- Upload_Code/ADID-UNET/test_ground truth/Test_Image_131_OriginalMask.png
- Upload_Code/ADID-UNET/test_ground truth/Test_Image_132_OriginalMask.png
- Upload_Code/ADID-UNET/test_ground truth/Test_Image_133_OriginalMask.png
- Upload_Code/ADID-UNET/test_ground truth/Test_Image_134_OriginalMask.png
- Upload_Code/ADID-UNET/test_ground truth/Test_Image_135_OriginalMask.png
- Upload_Code/ADID-UNET/test_ground truth/Test_Image_136_OriginalMask.png
- Upload_Code/ADID-UNET/test_ground truth/Test_Image_137_OriginalMask.png
- Upload_Code/ADID-UNET/test_ground truth/Test_Image_138_OriginalMask.png
- Upload_Code/ADID-UNET/test_ground truth/Test_Image_139_OriginalMask.png
- Upload_Code/ADID-UNET/test_ground truth/Test_Image_14_OriginalMask.png
- Upload_Code/ADID-UNET/test_ground truth/Test_Image_140_OriginalMask.png
- Upload_Code/ADID-UNET/test_ground truth/Test_Image_141_OriginalMask.png
- Upload_Code/ADID-UNET/test_ground truth/Test_Image_142_OriginalMask.png
- Upload_Code/ADID-UNET/test_ground truth/Test_Image_143_OriginalMask.png
- Upload_Code/ADID-UNET/test_ground truth/Test_Image_144_OriginalMask.png
- Upload_Code/ADID-UNET/test_ground truth/Test_Image_145_OriginalMask.png
- Upload_Code/ADID-UNET/test_ground truth/Test_Image_146_OriginalMask.png
- Upload_Code/ADID-UNET/test_ground truth/Test_Image_147_OriginalMask.png
- Upload_Code/ADID-UNET/test_ground truth/Test_Image_148_OriginalMask.png
- Upload_Code/ADID-UNET/test_ground truth/Test_Image_149_OriginalMask.png
- Upload_Code/ADID-UNET/test_ground truth/Test_Image_15_OriginalMask.png
- Upload_Code/ADID-UNET/test_ground truth/Test_Image_150_OriginalMask.png
- Upload_Code/ADID-UNET/test_ground truth/Test_Image_151_OriginalMask.png
- Upload_Code/ADID-UNET/test_ground truth/Test_Image_152_OriginalMask.png
- Upload_Code/ADID-UNET/test_ground truth/Test_Image_153_OriginalMask.png
- Upload_Code/ADID-UNET/test_ground truth/Test_Image_154_OriginalMask.png
- Upload_Code/ADID-UNET/test_ground truth/Test_Image_155_OriginalMask.png
- Upload_Code/ADID-UNET/test_ground truth/Test_Image_156_OriginalMask.png
- Upload_Code/ADID-UNET/test_ground truth/Test_Image_157_OriginalMask.png
- Upload_Code/ADID-UNET/test_ground truth/Test_Image_158_OriginalMask.png
- Upload_Code/ADID-UNET/test_ground truth/Test_Image_159_OriginalMask.png
- Upload_Code/ADID-UNET/test_ground truth/Test_Image_16_OriginalMask.png
- Upload_Code/ADID-UNET/test_ground truth/Test_Image_160_OriginalMask.png
- Upload_Code/ADID-UNET/test_ground truth/Test_Image_161_OriginalMask.png
- Upload_Code/ADID-UNET/test_ground truth/Test_Image_162_OriginalMask.png
- Upload_Code/ADID-UNET/test_ground truth/Test_Image_163_OriginalMask.png
- Upload_Code/ADID-UNET/test_ground truth/Test_Image_164_OriginalMask.png
- Upload_Code/ADID-UNET/test_ground truth/Test_Image_165_OriginalMask.png
- Upload_Code/ADID-UNET/test_ground truth/Test_Image_166_OriginalMask.png
- Upload_Code/ADID-UNET/test_ground truth/Test_Image_167_OriginalMask.png
- Upload_Code/ADID-UNET/test_ground truth/Test_Image_168_OriginalMask.png
- Upload_Code/ADID-UNET/test_ground truth/Test_Image_169_OriginalMask.png
- Upload_Code/ADID-UNET/test_ground truth/Test_Image_17_OriginalMask.png
- Upload_Code/ADID-UNET/test_ground truth/Test_Image_170_OriginalMask.png
- Upload_Code/ADID-UNET/test_ground truth/Test_Image_171_OriginalMask.png
- Upload_Code/ADID-UNET/test_ground truth/Test_Image_172_OriginalMask.png
- Upload_Code/ADID-UNET/test_ground truth/Test_Image_173_OriginalMask.png
- Upload_Code/ADID-UNET/test_ground truth/Test_Image_174_OriginalMask.png
- Upload_Code/ADID-UNET/test_ground truth/Test_Image_175_OriginalMask.png
- Upload_Code/ADID-UNET/test_ground truth/Test_Image_176_OriginalMask.png
- Upload_Code/ADID-UNET/test_ground truth/Test_Image_177_OriginalMask.png
- Upload_Code/ADID-UNET/test_ground truth/Test_Image_178_OriginalMask.png
- Upload_Code/ADID-UNET/test_ground truth/Test_Image_179_OriginalMask.png
- Upload_Code/ADID-UNET/test_ground truth/Test_Image_18_OriginalMask.png
- Upload_Code/ADID-UNET/test_ground truth/Test_Image_180_OriginalMask.png
- Upload_Code/ADID-UNET/test_ground truth/Test_Image_181_OriginalMask.png
- Upload_Code/ADID-UNET/test_ground truth/Test_Image_182_OriginalMask.png
- Upload_Code/ADID-UNET/test_ground truth/Test_Image_183_OriginalMask.png
- Upload_Code/ADID-UNET/test_ground truth/Test_Image_184_OriginalMask.png
- Upload_Code/ADID-UNET/test_ground truth/Test_Image_185_OriginalMask.png
- Upload_Code/ADID-UNET/test_ground truth/Test_Image_186_OriginalMask.png
[truncated: 734 more entries]
